# Supplementary material for: CD73-positive extracellular vesicles promote glioblastoma immunosuppression by inhibiting T-cell clonal expansion
Source: Cell Death Dis. 2021 Nov 9;12(11):1065. doi: 10.1038/s41419-021-04359-3 (PMC8578373; doi:10.1038/s41419-021-04359-3)
Supplement: Supplementary file 5 — Supplementary Table1. Clinical characteristics of brain tumour samples [file 41419_2021_4359_MOESM5_ESM.xlsx]

## Sheet: Sheet1
Supplementary Table: Clinical characteristics brain tumor samples
Patient	Sex	Age	Tissue Type	Tumor Type	Histology	Grade	Status	IDH Status	1p/19q co-deletion	MGMT promoter
LGG-1	F	63	Glioma	Glioma	Diffuse Astrocytoma	2	recurrent	mutated	Yes	NA
LGG-2	M	54	Glioma	Glioma	Diffuse Astrocytoma	3	recurrent	wild type	NA	methylated
LGG-3	F	57	Glioma	Glioma	Anaplastic Astrocytoma	3	initial	mutated	NA	NA
LGG-4	F	66	Glioma	Glioma	Diffuse Astrocytoma	3	initial	wild type	NA	methylated
LGG-5	M	64	Glioma	Glioma	Diffuse Astrocytoma	2	recurrent	mutated	NA	methylated
LGG-6	M	51	Glioma	Glioma	Diffuse Astrocytoma	3	initial	mutated	Yes	methylated
LGG-7	F	51	Glioma	Glioma	Anaplastic Astrocytoma	3	recurrent	wild type	NA	methylated
LGG-8	M	37	Glioma	Glioma	Anaplastic Astrocytoma	2	recurrent	mutated	NA	NA
LGG-9	F	59	Glioma	Glioma	Diffuse Astrocytoma	3	recurrent	wild type	NA	methylated
LGG-10	M	48	Glioma	Glioma	Diffuse Astrocytoma	2	recurrent	wild type	Yes	NA
LGG-11	F	73	Glioma	Glioma	Anaplastic Astrocytoma	2	initial	mutated	NA	methylated
LGG-12	F	59	Glioma	Glioma	Diffuse Astrocytoma	3	initial	wild type	Yes	NA
LGG-13	F	66	Glioma	Glioma	Diffuse Astrocytoma	3	initial	wild type	NA	NA
GBM-1	M	63	Glioma	Glioma	Glioblastoma	4	initial	wild type	NA	unmethylated
GBM-2	M	43	Glioma	Glioma	Glioblastoma	4	initial	wild type	NA	unmethylated
GBM-3	M	70	Glioma	Glioma	Glioblastoma	4	initial	mutated	NA	methylated
GBM-4	F	59	Glioma	Glioma	Glioblastoma	4	recurrent	wild type	NA	unmethylated
GBM-5	F	43	Glioma	Glioma	Glioblastoma	4	recurrent	wild type	NA	unmethylated
GBM-6	F	66	Glioma	Glioma	Glioblastoma	4	recurrent	wild type	NA	methylated
GBM-7	F	65	Glioma	Glioma	Glioblastoma	4	initial	wild type	yes	NA
GBM-8	M	57	Glioma	Glioma	Glioblastoma	4	initial	wild type	NA	unmethylated
GBM-9	F	67	Glioma	Glioma	Glioblastoma	4	recurrent	wild type	NA	unmethylated
GBM-10	M	38	Glioma	Glioma	Glioblastoma	4	initial	wild type	NA	methylated
GBM-11	F	70	Glioma	Glioma	Glioblastoma	4	initial	wild type	yes	unmethylated
GBM-12	F	67	Glioma	Glioma	Glioblastoma	4	recurrent	mutated	NA	unmethylated
GBM-13	M	42	Glioma	Glioma	Glioblastoma	4	recurrent	wild type	NA	unmethylated
GBM-14	F	53	Glioma	Glioma	Glioblastoma	4	recurrent	wild type	NA	unmethylated
GBM-15	M	62	Glioma	Glioma	Glioblastoma	4	initial	wild type	NA	unmethylated
GBM-16	F	68	Glioma	Glioma	Glioblastoma	4	initial	wild type	NA	methylated
GBM-17	M	51	Glioma	Glioma	Glioblastoma	4	initial	wild type	NA	NA
SKCM-BrM-1	M	52	BrM	Melanoma	Melanoma	NA	NA	NA	NA	NA
SKCM-BrM-2	M	59	BrM	Melanoma	Melanoma	NA	NA	NA	NA	NA
SKCM-BrM-3	F	66	BrM	Melanoma	Melanoma	NA	recurrent	NA	NA	NA
SKCM-BrM-4	M	55	BrM	Melanoma	Melanoma	NA	NA	NA	NA	NA
SKCM-BrM-5	F	57	BrM	Melanoma	Melanoma	NA	NA	NA	NA	NA
SKCM-BrM-6	M	55	BrM	Melanoma	Melanoma	NA	recurrent	NA	NA	NA
NSCLC-BrM-1	F	64	BrM	Lung	NSCLC, adeno	NA	recurrent	NA	NA	NA
NSCLC-BrM-2	F	56	BrM	Lung	NSCLC, adeno	NA	NA	NA	NA	NA
NSCLC-BrM-3	F	50	BrM	Lung	NSCLC, adeno	NA	NA	NA	NA	NA
NSCLC-BrM-4	M	59	BrM	Lung	NSCLC, adeno	NA	NA	NA	NA	NA
