# Supplementary material for: CD73-positive extracellular vesicles promote glioblastoma immunosuppression by inhibiting T-cell clonal expansion
Source: Cell Death Dis. 2021 Nov 9;12(11):1065. doi: 10.1038/s41419-021-04359-3 (PMC8578373; doi:10.1038/s41419-021-04359-3)
Supplement: Supplementary file 6 — Supplementary Table2. Information of antibody [file 41419_2021_4359_MOESM6_ESM.xls]

## Sheet: Sheet1
Table.S3. Information of antibody.
Name	Clone	Host	Species Reactivity	Conjugate	Manufacturer	Product #
CD73	AD2	Human	Mouse	PE-Cyanine7	eBioscience	25-0739-42
CD45	HI30	Human	Mouse	PE-Alexa Fluor 610	Invitrogen	MHCD4522
CD11B	ICRF44	Human	Mouse	PE-Cyanine5	eBioscience	15-0118-42
CD68B	eBioY1/82A	Human	Mouse	PE-Cyanine7	eBioscience	25-0689-42
CD16	3G8	Human	Mouse	PE-Alexa Fluor 700	Invitrogen	MHCD1624
CD11C	3.9	Human	Mouse	Super Bright 780	eBioscience	78-0116-42
HLA-DR	TU36	Human	Mouse	PerCP	Invitrogen	MHLDR31
CD14	TüK4	Human	Mouse	Qdot 605	Invitrogen	Q10013
CD49D	9F10	Human	Mouse	PE	eBioscience	12-0499-42
CD3	OKT3	Human	Mouse	eFluor 450	eBioscience	48-0037-42
CD56	TULY56	Human	Mouse	eFluor 506	eBioscience	69-0566-42
CD19/CD20	SJ25-C1	Human	Mouse	Qdot 605	Invitrogen	Q10306
CD8	3B5	Human	Mouse	PerCP	Invitrogen	MHCD0831
CD4	SK3	Human	Mouse	Super Bright 702	Invitrogen	67-0047-42
CD25	CD25-3G10	Human	Mouse	TRI-COLOR	Invitrogen	MHCD2506
CD127	eBioRDR5	Human	Mouse	Super Bright 780	eBioscience	78-1278-42
CD63		Human & Mouse	Rabbit	UnConjugate	abclonal	A19023
TSG101		Human & Mouse	Rabbit	UnConjugate	abclonal	A5789
ERP72		Human & Mouse	Rabbit	UnConjugate	abclonal	A4326
LAMP1		Human & Mouse	Rabbit	UnConjugate	abclonal	A2582
β-actin		Human & Mouse	Rabbit	UnConjugate	abclonal	AC038
GFP		Human & Mouse	Rabbit	UnConjugate	abclonal	AE012
nSMase2		Human & Mouse	Rabbit	UnConjugate	abclonal	A10197
Rab27a		Human & Mouse	Rabbit	UnConjugate	abclonal	A1934
Ki67		Human & Mouse	Rabbit	UnConjugate	abclonal	A2094
GLUT1		Human & Mouse	Rabbit	UnConjugate	abclonal	A11208
GLUT3		Human & Mouse	Rabbit	UnConjugate	abclonal	A8150
HK2		Human & Mouse	Rabbit	UnConjugate	abclonal	A0994
PFK		Human & Mouse	Rabbit	UnConjugate	abclonal	A18125
ALDOA		Human & Mouse	Rabbit	UnConjugate	abclonal	A11445
PGK1		Human & Mouse	Rabbit	UnConjugate	abclonal	A12686
PEAM1		Human & Mouse	Rabbit	UnConjugate	abcam	ab129191
ENO1		Human & Mouse	Rabbit	UnConjugate	abclonal	A1033
PKM2		Human & Mouse	Rabbit	UnConjugate	abclonal	A19102
CS		Human & Mouse	Rabbit	UnConjugate	abclonal	A5713
IDH1		Human & Mouse	Rabbit	UnConjugate	abclonal	A5106
IDH2		Human & Mouse	Rabbit	UnConjugate	abclonal	A11270
OGDH		Human & Mouse	Rabbit	UnConjugate	abcam	ab137773
SDHA		Human & Mouse	Rabbit	UnConjugate	abclonal	A13852
SDHB		Human & Mouse	Rabbit	UnConjugate	abclonal	A1809
MDH1		Human & Mouse	Rabbit	UnConjugate	abclonal	A9673
MDH2		Human & Mouse	Rabbit	UnConjugate	abclonal	A19906
NDUFB8		Human & Mouse	Rabbit	UnConjugate	abclonal	A19732
SHDB		Human & Mouse	Rabbit	UnConjugate	abclonal	ab175225
UQCRC2		Human & Mouse	Rabbit	UnConjugate	abclonal	A4366
MTCO1		Human & Mouse	Rabbit	UnConjugate	abclonal	A17889
ATP5A		Human & Mouse	Rabbit	UnConjugate	abclonal	A11217
